# Supplementary material for: International e-Delphi Consensus Recommendations for the Assessment and Diagnosis of Circadian rest–Activity Rhythm Disorders (CARDs) in Patients with Cancer
Source: Cancers (Basel). 2023 Jul 26;15(15):3784. doi: 10.3390/cancers15153784 (PMC10416864; doi:10.3390/cancers15153784)
Supplement: Supplementary file 1 [file cancers-15-03784-s001.zip]

Archive with 1 entries (1 files):
- cancers-2464887-supplementary.pdf
